# Supplementary material for: Time-restricted feeding reduces cardiovascular disease risk in obese mice
Source: JCI Insight. 2025 Jan 7;10(4):e160257. doi: 10.1172/jci.insight.160257 (PMC11949066; doi:10.1172/jci.insight.160257)
Supplement: Supporting data values [file jciinsight-10-160257-s152.xlsx]

## Sheet: Fig 1B body weight wk
Body weight measured each week for the 20 week study period
ND
	animal ID:
week	D38a	D38b	D38c	D39a	D39b	D39c	D40a	D40b	D40c	D41a	D41b	D41c	D42a	D42b	D42c	D43a	D43b	D43c	D44	D44b	D44c	D45a	D45b	D45c	D46a	D46b	D46c
1	21.8	23.1	23.4	24.6	23.2	22.4	25.8	24.2	25.3	26.9	21.1	25.4	23.7	22.2	21.3	26.1	24.2	27.2	24.2	23.8	24.4	23.8	24.1	26.3	23.2	24.9	23.6
2	22.9	25.7	24.7	25.1	23.1	22.4	25.4	24.7	25.3	26.4	20.5	25.9	23.1	22.1	21.4	24.3	28	26.7	25.1	24.7	25.6	24.4	24.7	26.9	23.5	25.3	22.7
3	23.2	25.5	26.1	24.8	23.9	23.3	26.7	26.2	26.5	25.8	20.7	27.9	24.5	21.7	23.5	24.7	24.3	26.5	25.7	24.8	26.5	24.8	25.8	27.7	23.2	27	23.3
4	23.8	27.2	26.4	26.8	25.2	24.2	27.7	26.6	27.3	27	21.4	27.8	25	22	24.4	25.8	25	28.5	26.7	25.4	27.5	25.6	25.7	28.3	23.9	28.3	23.8
5	25.2	28.7	28.3	27.7	25.8	24.6	28.2	28.1	27.8	28.3	23	29.1	25.2	23.8	25.8	25.8	25.8	30.2	27.5	26.6	28.2	26.1	25.9	28.9	24.7	28.9	23.9
6	26.5	28	30.1	28.9	25.9	25.4	29.1	27.4	28.2	27.9	23.5	28.7	25.4	24.2	25.9	27.1	25.7	30.2	27.8	27.1	28.5	27.3	26.4	29.3	25.4	29.4	24.2
7	26	28.3	30	28.8	27.4	27.3	30.6	28.6	28.9	28.7	24.5	28.8	26.2	24.4	26.7	27.6	27.5	31.5	29	27.1	29.5	27.8	27	30.3	25.8	30.3	25.2
8	26.3	28.2	29.9	29	27.3	26.9	30.9	29	28.5	28.8	24.6	29.3	26.3	25.1	27.6	27.9	28.5	32.2	28.9	27.5	29.5	28	26.7	30.4	25	30.9	24.8
9	26.4	29.1	30.8	29.1	27.5	27.4	31.2	29.4	29.4	28.9	25.5	29.6	26.3	25.7	27.5	28.3	29.6	32.3	29.3	27.8	30.4	28.7	26.8	31	26	31.3	25.5
10	27	29.7	32	30.3	28.2	27.6	31.3	29.5	29.4	29.9	25.7	30	26.9	26.2	27.8	28.3	30.4	32.9	29.7	29.1	29.8	29.4	27.8	31.7	26.3	31	25.5
11	28	30.5	32.5	30.9	28.5	29.1	31.9	30.6	30.6	30.9	27	31	27.8	27.1	28.6	29.5	31.7	33.4	31	28.7	30.5	29.3	27.9	31.1	27	31.1	25.5
12	27.2	30.8	31.1	30.2	28	29.3	32.5	30.7	31	31	27.4	30.9	27.7	27.1	28.5	29.2	32.8	33.1	34.1	29.9	31.3	29.4	28.1	31.9	26.8	31.9	26
13	28.8	31.5	28.1	31.7	30.4	30	32.2	29.7	30.3	31	28.2	31	28.2	27.2	29	29.1	33.8	34.2	31.2	30.1	30.7	30.2	28.7	32.8	27	31.4	27
14	29.3	31.7	29	32.9	28.7	29.3	32.3	31.2	30.3	31.3	27.7	31.4	28.9	28	29.9	29.3	33.4	34.6	31.6	30.8	31.8	30.9	29.3	33	27.3	32.2	27.5
15	29.4	31.8	33.5	32.7	29.3	30.6	33.2	31.8	30.7	32.4	28.3	32.8	30.1	28.3	29.2	30.6	34.5	34.8	31.6	31.2	31.7	31	29.9	32.9	27.6	32.5	28.2
16	28.9	32.6	33.9	33.2	29.7	31.4	33	31.2	30.9	33.3	28.6	33.3	29.8	28.8	29.7	30.7	35.4	35.1	32.6	32.1	32	31.7	29.7	33.3	28	32.6	28.6
17	30.4	32.6	34.3	33.6	30.9	31.9	34.3	32	32	34.4	28.5	33.9	29.9	29.3	29.8	30.8	36.6	35.2	33.5	33.1	32.5	32.6	30	33.9	28.5	32.8	28.8
18	30.5	33.5	35.7	34.6	31	31.7	35.8	32.7	32.9	36.1	29.4	34.6	30.4	30.4	30.5	31.6	37.5	36.2	34.5	34.8	34	33.4	31	35	29.3	33.6	30.2
19	28.7	31.2	34.2	34.4	29.2	31.1	33	32.3	31.2	34.5	29.3	33.2	30	29.5	30.2	31.5	35.4	34.3	32.7	32	31.7	33.4	29.6	34.5	29	31.9	29
20	29.7	31.5	34.7	32.5	30.1	30.5	33	32.1	31.5	34.5	29.9	33.9	30.3	29.2	30.6	31.7	35.3	33.9	31.9	32.2	31.7	34	30.5	34.9	29	32.8	29.1
ND+TRF
week	C38a	C38b	C38c	C39a	C39b	C39c	C40a	C40b	C40c	C41a	C41b	C41c	C42a	C42b	C42c	C43a	C43b	C43c	C44a	C44b	C44c	C45a	C45b	C45c	C46a	C46b	C46c	C47a	C47b	C47c	C48a	C48b	C48c	C49a	C49b	C49c
1	24.1	24.4	23.5	23.8	23.8	22.1	24.3	23.6	27.5	23.2	died, wk 3	25.2	24	25	24	25	27	24.3	25.7	24.9	23.7	28.2	23.1	23.3	24.1	23.9	24.7	27	23.2	25	25.2	24.3	25.4	23.9	26.2	23.6
2	24.7	25.9	25.2	23.3	23.9	21.8	22.2	22.8	26.6	23.4		25.5	23.3	25.3	24.2	26.5	25.4	24.3	26	24.2	24.5	25.5	23.6	24.2	23.8	22.6	25	26	23.5	23.9	25.2	22.8	25.5	23.8	26.2	24.8
3	24.7	27.9	26.3	23.1	24.2	22.5	23.8	23.9	28.4	22.9		25.6	23.8	26.7	24.4	24.7	26.5	26	25.9	25.9	25	27.1	24.1	24.2	24	25.9	24.7	26.5	24.1	24.5	25.4	23.3	25.6	24.5	26.3	26
4	26.1	27.8	27	24.2	25.2	23.7	23.2	25	28.5	24		26.8	24.2	27.5	26.8	27	28.6	26.4	27.3	25.8	25.9	26.7	24.6	25.7	25.3	23.7	25.9	27.7	25.3	25.3	26.5	24.3	26.3	25.2	27.7	26.4
5	26.4	28.3	27.8	24.7	26.1	24.4	24.6	25.8	24.6	24.8		28.1	24.4	28.6	27.7	27	29.1	26.6	29.2	27	25.2	27.2	25.9	27.4	26.7	23.8	27.7	26.2	25.6	25.9	27.9	24.1	27.4	26.2	28.5	27.5
6	26.4	28.9	27.8	25.6	25.8	25.1	25.3	26.4	30.2	24.9		27.8	25	28.9	28.3	27.4	30.5	28	30.5	27.5	25.4	27.7	26.7	28.6	27.2	25.2	28.1	27.2	26.1	25.6	28.3	25.2	27.1	26.5	27.9	27.7
7	27	29.8	28	26.6	27.7	25.7	25.9	27.4	30.7	25		28.7	25.4	29.2	27.8	27.8	31.5	29.1	29.7	27.1	26	28.5	26.9	29.4	28.3	25.4	28.9	28.4	26.2	26.2	29	26.3	27.7	26.9	28.3	28.5
8	27.3	30.1	29.2	26.4	26.6	25.8	25.9	27.8	30.5	25.6		28.2	25.4	29.7	27.8	28.8	30.4	29.1	31.2	28.7	26.6	30.1	28.2	30.1	29.1	26.4	29.6	29.3	26.1	26.9	30.3	27.2	29.4	27.7	29.3	29.7
9	27.4	30	29.5	26.4	28.1	26.5	25.5	27.9	31.3	26.2		29.1	25.6	30	28.9	28.9	30.3	28.9	31.8	29.4	27.5	30	27.9	30.1	29.2	26.5	29.6	30.2	26.9	27.8	30.4	28.3	28.7	28.3	29.8	30.1
10	27.9	31	29.7	26.8	28.3	26.9	26.4	27.9	32.1	26.8		29.2	26.1	30.4	28.8	29.8	30.9	29.1	32.2	29.4	28	29.9	28.6	30.4	29.1	26.4	29.9	29.7	27.4	27.8	30.9	28.7	29.1	28.7	30.1	30.4
11	28.2	32	30.9	27.6	28.3	28.2	26.6	28.4	33.2	27.5		29.5	27.1	31.8	29.9	31.2	31.7	29.8	33.2	29.9	28.2	29.9	28.7	31.3	30.3	26.5	30.3	30	27.5	28.5	31.6	29.5	30.7	28.8	31.5	31.1
12	27.9	31.2	30	27.4	29.4	28.5	27.5	29	31.7	27.5		30.1	27	31.7	30.1	32.4	32.1	29.4	33.5	30.3	29.8	30.4	29.3	31.1	30.8	30.3	30.3	30.7	28.2	29	31.8	29.7	30.6	28.8	31.4	32.1
13	32.3	31.5	32.1	27.7	30.3	29.4	26.2	29.8	32.7	27.6		31.1	27.6	32.3	30.3	33.3	32.5	30.2	31.1	30.8	29.8	30.7	29.6	31.6	30.8	27.3	30.5	30.9	28.3	29.4	33.2	30.1	31.8	29.3	31.1	31.9
14	32.9	31.6	32.9	28	26.7	29.3	27	29.6	33.3	28.2		30.4	28.1	32.9	30.6	34.4	33	30.5	33.8	31.1	30.2	31.9	30.2	32.7	31.1	27.4	31.8	31.3	28.7	30	34.3	29.7	31.4	30.3	31.9	32.4
15	29.5	32.2	32.8	28.7	30.4	30.3	27.6	30.3	33.8	28.2		31.5	28.4	32.8	31.5	34.9	33.9	30.7	34.4	30.6	30.8	32.1	30.1	33.7	32	29.5	33.1	31.4	29.3	30.2	35.6	30.2	32.5	31	32.8	34.3
16	33.3	29.2	33.1	29.2	30.8	31.5	27.6	29.7	33.6	29		32.7	28.9	33.3	32.4	36.4	34.9	31.3	34.7	30.5	31.6	32	30.2	33.6	31.8	28.7	33.1	31.3	28.8	30.2	35.9	30.2	33	31.5	33.2	34.7
17	29.3	32.8	33.8	29.7	31.1	31.7	28.8	30.5	33.8	29		34.5	29.8	33.1	32	37.2	36.2	31.6	36.2	32.1	32.3	32.4	30.1	39	32.9	29	33.3	31.3	29.4	30.7	36.5	31	34.8	32.5	33.8	35.7
18	29.5	33.6	35.1	29.4	31.5	32.5	28.8	31.6	35.8	30.2		35.4	30.4	33.8	32.5	38.8	35.8	32.3	37.4	33.5	32.8	32.6	30.3	35.1	32.9	29.2	34.2	31.5	30.2	30.6	37.3	31.8	35.2	31.7	31.2	33.1
19	28.9	31.4	32.1	28	30.1	31.9	28.7	31.1	34	28.7		33.3	29.7	32.9	31.2	37.4	34.4	31.9	38.6	34.3	33.6	33.3	30.3	36.6	33.7	29.3	34.5	32.8	30.8	31.1	38.6	32.7	36.5	32.5	32.9	33.3
20	28.4	30.4	31.1	28.7	30.8	32.6	29	31.8	34.1	28.5		32.7	29.9	31.6	31.7	37.1	32.7	30.6	36	31.8	33.1	31.9	30	33	30.7	28.2	31.5	31	29.8	30.5	36.6	31.2	35.6	31.8	32.9	33.1
HFD
week	B38a	B38b	B38c	B39a	B39b	B39c	B40a	B40b	B40c	B41a	B41b	B41c	B42a	B42b	B42c	B43a	B43b	B43c	B44a	B44b	B44c	B45a	B45b	B45c	B46a	B46b	B46c	B47a	B47b	B47c	B48a	B48b	B48c	B49a	B49b	B49c
1	23.8	23.6	23.4	22.4	24.3	24.1	25.2	22.2	25.5	25.7	23.7	24.3	23.2	22.3	26.3	23.6	25.2	21.6	20.2	24.4	23.4	23.3	22.6	21.4	26.5	21.7	20.8	24.5	24.8	24.2	25.7	26.1	24.3	23.8	23.3	24.7
2	26.2	25.6	25.1	24.8	25.4	26.2	28.7	24.4	27.4	28	26.4	27.3	23.8	27.9	25.4	21.7	26.7	20.5	22.2	27.4	26.3	25.4	24.8	24.7	29	23.2	22.4	26.1	27.7	25.8	27.5	27.5	26.7	27.6	25.6	27.6
3	27.9	26.9	26	26.5	25.8	26.6	30.5	26.2	29.5	29	28.2	29	25.6	25.4	29.5	24.7	27.9	22.5	23.4	30.3	27.8	27.6	26.7	26.1	31.2	24.4	23.3	27.3	29.2	27.3	29.4	28.8	28.3	27.8	27.9	26.9
4	28.5	28.7	26.8	27.7	26.6	27.8	32.1	31.4	27.8	31.1	30.7	28.7	27.9	26.8	30.5	26.1	30.5	24.5	24.5	32.8	28.6	29.1	28.9	27.6	31.1	25.7	23.2	28.6	31.9	28.8	30.1	30	29.9	29.8	29.2	30.3
5	30.7	30	27.3	29.7	28.2	29.9	33.2	24.5	33.7	33.4	32.5	33.7	28.8	28.2	31.7	27.1	31.4	26.2	25.7	35.9	29.9	30.4	31	28.8	33.7	28.2	24.4	29.7	33.5	29.8	32.9	33	32.2	31.8	30.7	32.6
6	31.7	31.8	28	32.2	29.1	31	35.6	30.1	35.8	33.8	34.3	35.3	29.3	29.6	33	27.7	33.6	28.1	27.1	38.9	31.1	30.4	32.4	29.3	35.4	29	25.7	31.1	35.8	30.7	33.9	33.4	32.8	32.5	31.1	32.6
7	33.6	33.5	28.7	33.7	29.7	33.4	38	32.3	38.5	35.7	36.5	37.2	31.2	30.8	35	29	35.7	29.1		40.7	31.4	33.2	33.8	29.9	37.5	30.6	26.8	33	37.9	31.3	34.8	34.5	33.2	33.5	32.5	34.1
8	34.9	34.8	29.1	36.2	31.8	35.3	39.6	33.9	41.7	37.3	38.6	38.9	32.8	32.6	36.5	30.1	39.5	32.7	30.2	42.6	32.8	36.2	35.1	31.4	39.1	32	28.8	34	40.4	33.1	35.5	35.2	34.1	35.5	34.3	35.7
9	35.8	36.3	30.1	37.7	32.4	36.6	41.2	34.8	43.2	37.7	39.3	40.1	34.1	34.3	38.6	29.5	39.7	33.9	31.6	43.9	34.2	38	36.3	32.9	39.7	33.2	29.5	35	42.7	34.9	37.7	37.8	35	37.8	36.1	37.2
10	36.6	37.5	30.9	39.3	33.4	38.2	42.2	36.1	44.6	39.1	40.8	41.2	34.8	34.5	38.6	30.1	42.1	35.8	33.5	45.1	35.7	40	38.8	34.2	39.6	34.7	30.8	37.1	44.6	36.5	39.3	39.5	36.3	38.4	37.2	37.7
11	38.4	40	32.1	40.5	35.3	40.6	44.1	37	47.3	41.1	42.9	43.9	36.4	35	40.2	31.1	44.3	36.7	39.2	45.8	36.7	42.1	40.2	35.7	40.2	35.6	31.1	38.9	45.8	37.3	40	40.7	37.1	40	38.3	39.3
12	38.7	40.6	33	41.5	36.6	42.5	45.1	36.9	48.1	42.1	43	44.4	37.4	35.9	41.2	32.1	45.6	38.3	35.3	46.6	38.3	44.3	41.6	37	41.8	37.3	31.7	40.4	46.2	39	41	42.1	38.1	41.2	40.6	40.2
13	38.2	40.5	33.3	39.7	35.8	41.2	43.9	34.9	46.1	44.4	45	46.7	39.7	37.1	43.1	33.1	47.5	39.5	37.1	48.3	39.8	45.4	42.8	38.7	43.1	38.7	32.6	41.3	47.4	40.7	42.7	43.1	39	42.8	41.2	42.3
14	39.8	41.8	34.4	40.9	37.9	43	44.4	35.4	43.3	45.9	46	47.3	41.7	37.3	43.6	33.2	48.2	39.8	39.5	48.4	41.4	46.7	44.4	41.5	43.3	40.4	33.3	42.9	47.8	42.6	43.3	44.1	40.8	45.2	43	44.9
15	40.8	43.2	35.3	43.9	39.5	45.6	45.5	36.8	43.1	47.7		48.3	43.2	39.1	45.6	35	49.6	40.9	41.1	48.4	43.2	46.9	45	42.1	45.2	42.6	33.3	44.4	49.4	43.4	45.4	46.2	41.1	47	44	46.1
16	41.2	44.5	37.1	45.6	39.8	47.8	46.3	37.2	46	49.2	48.5	48.8	45.2	40.8	47.9	36.9	49.3	42.3	42	49.1	43.7	48	45	44.4	46.1	44	33.5	45.1	49.7	44.6	41.2	48.1	42	47.9	45.2	41.9
17	43.7	46.3	39.2	46.2	40.7	49.8	47.9	38.9	49.9	50.4	50.3	50	46.8	42.4	48.8	36.3	50.9	42.5	43.2	50.6	45.5	48.7	46.1	45.6	46.8	45.9	34.7	45.8	50.6	46.3	48.4	48.3	43.2	48.3	45.7	48.8
18	46.4	47.7	41.1	46.9	43	51.2	50.1	40.7	53.6	50.4	50.6	50.9	47.9	43.4	48.8	37.8	51	43.8	44.4	51.1	45.7	48.9	46.8	46	47	47.2	35.7	46.1	51.1	46.5	49.3	48.8	44.1	48.2	46	49.6
19	45.9	46.3	41.2	46.3	44.4	51.6	50.7	41.6	53.6	50.2	49.7	49.3	47.9	43.7	51	38.8	51.3	44.9	44.8	52.1	46.4	49.2	47.3	47.2	47.8	47.7	36.4	46.6	52.1	47	50.4	49.3	44.6	48.4	47.1	51.3
20	46.7	47.8	42.5	47.6	45.7	52.4	50.9	42.4	34.4	50.2	49.5	49.1	49.1	44.8	51.3	38.9	49.8	44.7	42.7	50	44.5	47.2	46.2	44.9	46.7	45.9	33.4	46.9	52.6	46.7	50.1	49.2	45.2	48.2	45.8	48.6
HFD+TRF
week	A38a	A38b	A38c	A39a	A39b	A39c	A40a	A40b	A40c	A41a	A41b	A41c	A42a	A42b	A42c	A43a	A43b	A43c	A44a	A44b	A44c	A45a	A45b	A45c	A46a	A46b	A46c	A47a	A47b	A47c	A48a	A48b	A48c	A49a	A49b	A49c
1	23.1	20.1	22	24.5	25.6	22.7	24.5	27.1	25.4	23.3	22.2	24	24.4	22.7	23.1	26.5	24.8	26.4	23.7	23.7	21.3	24.5	22.2	24.8	25.5	25.5	25.7	23.2	24.5	23	22.8	23.9	25.7	21.9	25.2	24.7
2	26.6	21	23.6	26	26.3	25.1	26.8	27.9	27.6	25.6	23.4	25.5	25.7	23.7	24.5	25.2	26.6	26.6	26.4	25.6	22.5	27.1	24.6	28.2	26.7	27.5	27.4	25.5	26.6	24.8	24.3	25.6	28.4	23.9	27.1	27.2
3	29	23.1	24.8	27.5	28.5	26.7	28.7	29.8	29.9	27.2	24.6	27.3	25.5	26	25.6	28.5	25.1	27.5	27.9	27.4	22.6	27.8	26.8	30	27.7	27.8	29	26.3	28.5	26	26.6	27.3	30	25.1	27.9	28.7
4	31.8	24.5	25.6	28.4	30.4	28.2	30.4	31.6	31	28.4	26.5	31.4	27.5	26.9	26.6	30.8	25.2	29.8	29.6	28.2	24.2	29.1	27.9	31.3	28.3	28.4	29.7	27.3	30.7	28.7	27.1	27.6	32	26.8	30	30.3
5	33.5	25.7	27.3	30.6	32.7	24.1	31.3	32.8	32.7	29.5	26.9	30.2	28.6	27.5	27.7	32	27	30.2	31.5	29.8	25.1	31.3	30.8	33.7	30	30.7	32	28.9	34.1	28.6	29.3	29.2	34.4	28.4	32.1	33.5
6	35.4	26.6	28.4	31.6	34.5	29.3	32.8	33.9	33.9	30.1	27.3	31.3	29.2	28.7	28.4	33.8	26.6	31.3	33.4	30.1	26.3	32.8	31.9	35.5	30.5	30	33.4	30.6	36.3	31.2	30.7	30.7	36.6	28	32.2	33.2
7	37.5	28	29.7	32.2	38	29.5	35	35	36	31.5	28.6	33.1	30.6	30.2	29.2	34.9	27.5	32.4	35.1	30.4	27.7	33.3	32.5	37.2	31.3	31.8	35.1	31.5	37.9	31.1	31.3	31.5	39.1	28.6	33.8	34.2
8	39.4	29.4	31.3	33.9	39.6	30.4	37.1	37	38.1	32	30	34.2	32.4	31.8	31	37.6	29	35.6	36.4	31.5	28.9	34.6	34.8	39.4	33.8	34.9	36.9	34	39.8	33.2	31.4	32.6	40.7	28.9	35.2	36.7
9	40	30.6	32.3	34.9	41.7	30.3	39.6	36.6	39.4	33.2	30.8	35.1	32.8	33.4	32.6	38.2	30.3	35.7	38.1	32.2	30.8	35.8	36.5	41.2	34	35.9	37.7	35.6	41.3	34.6	32.4	34.2	42.7	30.3	37.1	38.9
10	40.8	32	32.9	35.7	44.2	30.4	41.8	37.1	40.2	35.7	32	35.7	33.1	34.4	32.8	39.7	30.7	38.1	39.3	33.9	33.2	37.6	38.5	43.4	36.3	36.5	39.3	37.8	43.1	36.3	33.3	39.3	42.1	31	38.4	31
11	42.8	33	34.3	36.3	46.5	31.9	44	38.7	42	38.3	32	37.5	33.7	35.9	33.6	41.3	39.3	32.9	40.9	37.8	32.7	39.7	40.3	44.9	37.1	36.6	40.2	39.3	44.6	37.9	34.9	36.9	45.6	32.2	39.2	42.3
12	44.4	35.1	35	36.8	47.9	31.2	46	39.6	42.6	38.2	32.6	37.7	35	37.7	34.1	43.5	41	34.1	42.7	36.2	34.4	41.3	40.9	45.8	38.1	37.8	42.1	40.5	45.2	38.9	26.2	37.7	46.8	32.2	41.3	44
13	43.5	35.3	35.6	35	46.1	30.2	44	39.1	41.3	39.4	33	39.7	36	39.5	34.9	44.9	39.2	40.8	44.3	37.3	35.8	43	42.8	47.4	39	38.4	43.7	42.1	46.2	40.2	37.3	39.1	47.9	34.6	42.4	45.4
14	44.1	37.2	37.9	36.9	48.1	31.9	42.1	37.8	42.2	41.2	33.9	40.4	36.7	39.7	35.7	47	35.5	41.5	46.3	39.1	37.7	44.8	43.7	47.7	39.9	39.2	44.8	44.2	47.1	42.1	38.1	40.5	48.7	35.6	44.4	46.9
15	45	37.2	39.1	38.7	50.7	33.1	44.6	38.9	44.2	42.5	34.7	42.1	37.6	41.1	37.4	49.4	37	42.6	46.5	40.8	39.3	46	44.8	48.8	42.2	40.6	45.8	45.1	47.6	44.4	40	41	49.3	36.8	47	47.6
16	46.5	38.8	41.7	40	52.8	33.7	46.5	40.6	44.6	45	36.5	43.4	39.3	44.1	39.8	50.7	37.7	43.1	47	42.1	40.8	46.4	44.7	48.5	43	42.3	45.9	45.9	48.4	45.1	41.6	43.1	50.3	38.4	47.4	48.8
17	49	41.7	43.9	39.6	53.9	33.2	48.7	42.6	46.5	46.7	38.5	45.5	40.5	44.9	41.6	51.8	37.9	44.3	48.3	43.5	42.7	47.4	45.8	49.4	43.8	43.8	47.4	46.7	48.8	46.2	42.8	44	50.7	39	48.6	48.6
18	50.9	44.5	46.7	41.1	55.4	34.2	51.1	45	48.7	48.4	39.5	47.4	41.6	46.4	43.1	52.2	39	45.7	48.5	44.8	43.6	47.8	46	50	44.9	45.2	48	48.3	49.4	46.4	44.1	44.8	51.4	39.9	48.9	49.5
19	48.4	43	45	40.3	53.4	32.2	51.1	44.9	48.4	46.4	39.3	46.5	41.2	46.8	43	51.3	39.2	44.9	49.2	45.5	44.8	48.7	47.3	50.6	45.4	46	49.1	48.7	50.3	47.7	45.1	45.1	51.7	41.6	49.5	50.2
20	47.8	42.7	45.2	39.4	52.9	31.1	52	45.6	49.5	46.8	39.7	46.1	41.9	46	43.2	50.9	38.4	43.5	48.1	45.8	44.6	48.9	46.6	50.2	45	44.5	47.3	47.3	49.8	46.6	44.5	45	50.3	38.1	47.1	47.7

## Sheet: Fig 1C Delta body weight
Change in body wt, week 20 minus wk 18
n=	1	2	3	4	5	6	7	8	9	10	11	12	13	14	15	16	17	18	19	20	21	22	23	24	25	26	27	28	29	30	31	32	33	34	35	36
ND
ad lib	-0.8	-2	-1	-2.1	-0.9	-1.3	-2.8	-0.6	-1.4	-1.6	0.5	-0.7	-0.1	-1.2	0.1	0.1	-2.2	-2.3	-2.6	-2.6	-2.3	0.7	-0.5	-0.1	-0.3	-0.8	-1.1
TRF	-1.1	-3.2	-4	-0.7	-0.6	0.1	0.2	0.2	-1.7	-1.7	0	-2.6	-0.5	-2.2	-0.9	-1.7	-3.1	-1.7	-1.5	-1.7	0.4	-0.7	-0.2	-2.1	-2.2	-0.9	-2.7	-0.5	-0.4	-0.1	-0.8	-0.6	0.4	0	1.7	0
HFD
ad lib	0.3	0.1	1.4	0.7	2.6	1.1	0.7	1.6		-0.2	-1.1	-1.8	1.2	1.4	2.6	1.1	-1.2	0.9	-1.7	-1.1	-1.2	-1.7	-0.7	-1.1	-0.3	-1.3	-2.3	0.8	1.5	0.2	0.7	0.3	1.1	0	-0.2	-1
TRF	-3.1	-1.8	-1.5	-1.7	-2.5	-3.1	1	0.6	0.7	-1.6	0.2	-1.2	0.4	-0.3	0.1	-1.3	-0.6	-2.3	-0.4	1.1	1.1	1.1	0.5	0.2	0.1	-0.7	-0.7	-1	0.4	0.2	0.5	0.2	-1.1	-1.8	-1.8	-1.8

## Sheet: Fig 1D Body weight bars
Week 20 body weight (g)
n=	1	2	3	4	5	6	7	8	9	10	11	12	13	14	15	16	17	18	19	20	21	22	23	24	25	26	27	28	29	30	31	32	33	34	35	36
ND
ad lib	29.7	31.5	34.7	32.5	30.1	30.5	33	32.1	31.5	34.5	29.9	33.9	30.3	29.2	30.6	31.7	35.3	33.9	31.9	32.2	31.7	34	30.5	34.9	29	32.8	29.1
TRF	28.4	30.4	31.1	28.7	30.8	32.6	29	31.8	34.1	28.5		32.7	29.9	31.6	31.7	37.1	32.7	30.6	36	31.8	33.1	31.9	30	33	30.7	28.2	31.5	31	29.8	30.5	36.6	31.2	35.6	31.8	32.9	33.1
HFD
ad lib	46.7	47.8	42.5	47.6	45.7	52.4	50.9	42.4	34.4	50.2	49.5	49.1	49.1	44.8	51.3	38.9	49.8	44.7	42.7	50	44.5	47.2	46.2	44.9	46.7	45.9	33.4	46.9	52.6	46.7	50.1	49.2	45.2	48.2	45.8	48.6
TRF	47.8	42.7	45.2	39.4	52.9	31.1	52	45.6	49.5	46.8	39.7	46.1	41.9	46	43.2	50.9	38.4	43.5	48.1	45.8	44.6	48.9	46.6	50.2	45	44.5	47.3	47.3	49.8	46.6	44.5	45	50.3	38.1	47.1	47.7

## Sheet: Fig 1E Fat mass
Fat mass measured by QMR, g
	Sham						RF
ND	8.22	6.55	9.57	12.92	13.41	13.84	9.46	4.27	8.81	13.95	8.65	14.39
HFD	21.4	14.57	19.1	20.58	20.51	21.85	18.88	17.13	19.97	20.27	23.66	25.19

## Sheet: Fig 1F Lean mass
Lean body mass measured by QMR, g
	Sham						RF
ND	24.45	23.02	25.16	26.25	27.09	27.05	24.28	23.57	24.18	26.57	23.51	25.35
HFD	28.18	22.41	24.32	23.48	25.89	27.59	28.72	25.77	27.93	26.16	29.51	28.71

## Sheet: Fig 1G Food intake (g)
12hr food intake, g
	ND											ND+TRF												HFD												HFD+TRF
	1	2	3	17	18	19	20	21	33	34	35	4	5	6	7	8	22	23	24	37	38	39	40	9	10	25	26	27	28	29	30	41	42	43	44	11	12	13	14	15	16	31	32	45	46	47	48
Inactive	0.395	0.15	1.175	1.33333	0.29	0.125	0.34	0.06	0.8	0.34	0.115	0	0	0	0	0	0	0	0	0	0	0	0	0.06	0.095	0.0833333	1.315	0.135	0.535	0.095	0.075	0.455	0.175	0.09	0.025	0	0	0	0	0	0	0	0	0	0	0	0
Active	0.915	0.275	1.65	1.79	0.92	1.92	1.22	2.69	2.21	2.34	1.74	1.195	1.505	2.665	0.82	1.915	2.83	2.5	2.965	2.835	1.015	2.98	0.605	1.025	1.665	1.48	1.565	0.735	1.985	0.44	0.38	1.43	1.29	0.81	1.03	0.835	0.195	0.965	0.505	2.085	0.75	1.05	2.09	1.66	2.465	4.045	2.885

## Sheet: Fig 1H Food intake Kcal
12hr food intake, kcal
	ND											ND+TRF												HFD												HFD+TRF
	1	2	3	17	18	19	20	21	33	34	35	4	5	6	7	8	22	23	24	37	38	39	40	9	10	25	26	27	28	29	30	41	42	43	44	11	12	13	14	15	16	31	32	45	46	47	48
Inactive	0.395	0.15	1.175	1.33333	0.29	0.125	0.34	0.06	0.8	0.34	0.115	0	0	0	0	0	0	0	0	0	0	0	0	0.06	0.095	0.0833333	1.315	0.135	0.535	0.095	0.075	0.455	0.175	0.09	0.025	0	0	0	0	0	0	0	0	0	0	0	0
Active	0.915	0.275	1.65	1.79	0.92	1.92	1.22	2.69	2.21	2.34	1.74	1.195	1.505	2.665	0.82	1.915	2.83	2.5	2.965	2.835	1.015	2.98	0.605	1.025	1.665	1.48	1.565	0.735	1.985	0.44	0.38	1.43	1.29	0.81	1.03	0.835	0.195	0.965	0.505	2.085	0.75	1.05	2.09	1.66	2.465	4.045	2.885

## Sheet: Fig 1I RER
RER
ZT	ND						HFD						ND+TRF						HFD+TRF
	601	605	609	801	805	809	602	606	610	802	806	810	603	607	611	803	807	811	604	608	612	804	808	812
0	0.93	1.02	0.96	0.99	1.065	1.05	0.855	0.87	0.84	0.855	0.87	0.885	0.96	1.065	0.96	0.975	0.975	0.96	0.87	0.825	0.855	0.87	0.84	0.84
1	0.855	0.945	0.915	0.915	0.99	0.99	0.84	0.84	0.84	0.825	0.84	0.87	0.84	0.915	0.84	0.87	0.825	0.825	0.84	0.81	0.84	0.855	0.825	0.795
2	0.885	0.945	0.915	0.975	0.93	0.96	0.855	0.825	0.885	0.825	0.84	0.84	0.825	0.885	0.81	0.795	0.81	0.81	0.84	0.78	0.81	0.84	0.795	0.78
3	0.87	0.9	0.915	0.975	0.945	0.96	0.855	0.825	0.87	0.87	0.825	0.84	0.795	0.84	0.795	0.795	0.81	0.81	0.825	0.78	0.81	0.825	0.78	0.78
4	0.885	0.87	0.885	0.945	0.915	0.99	0.84	0.84	0.885	0.87	0.84	0.855	0.795	0.825	0.795	0.795	0.81	0.81	0.81	0.765	0.81	0.825	0.78	0.78
5	0.87	0.9	0.915	0.93	0.915	0.93	0.825	0.81	0.87	0.855	0.825	0.855	0.795	0.825	0.78	0.78	0.81	0.81	0.81	0.78	0.795	0.81	0.78	0.765
6	0.87	0.885	0.915	0.93	0.945	0.975	0.84	0.825	0.885	0.87	0.81	0.855	0.795	0.825	0.78	0.78	0.81	0.795	0.81	0.765	0.795	0.81	0.78	0.765
7	0.885	0.885	0.93	0.96	0.945	0.93	0.885	0.825	0.885	0.87	0.81	0.84	0.795	0.825	0.795	0.78	0.825	0.825	0.81	0.78	0.795	0.81	0.765	0.78
8	0.885	0.885	0.945	0.975	0.975	0.975	0.885	0.84	0.885	0.87	0.825	0.885	0.81	0.84	0.795	0.78	0.825	0.825	0.81	0.765	0.795	0.81	0.78	0.765
9	0.945	0.9	0.93	0.99	0.975	1.005	0.9	0.825	0.885	0.855	0.81	0.87	0.81	0.825	0.795	0.795	0.81	0.81	0.81	0.765	0.78	0.81	0.78	0.765
10	0.93	0.945	0.96	0.99	0.99	1.02	0.9	0.855	0.885	0.885	0.825	0.87	0.825	0.84	0.795	0.795	0.825	0.825	0.81	0.78	0.78	0.81	0.78	0.78
11	0.975	0.96	0.99	1.005	1.035	1.065	0.9	0.855	0.9	0.885	0.84	0.885	0.81	0.84	0.795	0.795	0.84	0.81	0.795	0.765	0.78	0.795	0.78	0.765
12	1.005	1.035	0.99	1.005	1.035	1.035	0.885	0.87	0.885	0.885	0.84	0.885	0.99	1.02	0.975	0.99	1.065	1.005	0.87	0.825	0.84	0.885	0.87	0.87
13	1.02	1.08	1.005	1.035	1.065	1.065	0.885	0.87	0.87	0.885	0.855	0.87	1.05	1.11	1.05	1.08	1.11	1.08	0.885	0.84	0.87	0.9	0.87	0.9
14	0.99	1.11	1.005	1.02	1.065	1.08	0.885	0.855	0.87	0.885	0.855	0.87	1.08	1.11	1.065	1.095	1.14	1.095	0.9	0.855	0.87	0.915	0.87	0.9
15	0.99	1.08	0.975	1.005	1.05	1.08	0.885	0.84	0.87	0.885	0.84	0.87	1.08	1.11	1.065	1.095	1.125	1.11	0.915	0.855	0.885	0.915	0.87	0.885
16	0.99	1.095	0.96	1.02	1.05	1.065	0.885	0.855	0.855	0.885	0.84	0.855	1.095	1.11	1.05	1.08	1.14	1.095	0.915	0.855	0.87	0.915	0.87	0.885
17	0.975	1.065	0.975	1.02	1.065	1.05	0.885	0.84	0.855	0.87	0.84	0.855	1.08	1.11	1.02	1.08	1.14	1.095	0.9	0.855	0.87	0.915	0.87	0.885
18	0.975	1.065	0.945	1.02	1.05	1.05	0.885	0.84	0.84	0.87	0.855	0.855	1.08	1.125	1.035	1.08	1.14	1.095	0.9	0.855	0.87	0.9	0.87	0.87
19	0.93	1.05	0.945	0.975	1.065	1.05	0.885	0.855	0.84	0.87	0.84	0.855	1.08	1.125	1.005	1.065	1.125	1.08	0.885	0.855	0.87	0.9	0.87	0.87
20	0.9	0.96	0.945	0.96	1.035	1.05	0.9	0.825	0.855	0.87	0.855	0.87	1.05	1.095	0.99	1.05	1.08	1.05	0.9	0.84	0.87	0.9	0.855	0.855
21	0.915	0.93	0.96	0.93	1.02	1.02	0.885	0.84	0.84	0.885	0.84	0.87	1.005	1.08	1.005	1.035	1.095	1.05	0.9	0.855	0.87	0.9	0.87	0.855
22	0.96	0.975	0.975	0.975	1.02	1.035	0.885	0.87	0.87	0.885	0.87	0.885	1.005	1.095	1.02	1.065	1.095	1.065	0.9	0.87	0.87	0.9	0.87	0.885
23	0.975	1.05	0.975	0.99	1.065	1.05	0.885	0.87	0.855	0.87	0.87	0.885	1.02	1.095	1.035	1.065	1.095	1.065	0.915	0.87	0.87	0.9	0.885	0.885
24	0.93	1.02	0.96	0.99	1.065	1.05	0.855	0.87	0.84	0.855	0.87	0.885	0.96	1.065	0.96	0.975	0.975	0.96	0.87	0.825	0.855	0.87	0.84	0.84

## Sheet: Fig 1J RER ligh-dark
	ND						HFD						ND+TRF						HFD+TRF
Light	0.89927	0.92188	0.93398	0.96723	0.96925	0.98796	0.86671	0.83727	0.87733	0.86515	0.83369	0.86481	0.82177	0.86396	0.81288	0.81192	0.83379	0.8265	0.82063	0.7809	0.8035	0.82458	0.79077	0.78275
Dark	0.96908	1.03817	0.97042	0.99446	1.04488	1.04981	0.88379	0.84973	0.85646	0.8764	0.84821	0.86621	1.05119	1.09802	1.02608	1.06246	1.10898	1.07167	0.89806	0.84902	0.8681	0.90402	0.86835	0.87871

## Sheet: Fig 1K EE
Energy Expenditure, kcal/hr/kg LBM
	ND						HFD						ND+TRF						HFD+TRF
	601	605	609	801	805	809	602	606	610	802	806	810	603	607	611	803	807	811	604	608	612	804	808	812
Light	14.73	14.32	14.31	14.63	15.09	14.76	16.63	19.67	18.37	17.64	20.63	15.91	15	12.44	16.67	15.15	7.58	12.75	15.21	17.18	18.04	15.03	17.75	18.22
Dark	20.65	17.69	18.59	20.83	19.41	20.44	19.94	22.69	22.62	21.57	24.85	19.77	22.76	19.77	22.96	22.25	11.56	18.2	19.64	24.65	22.18	19.87	26.43	24.45

[truncated: 44 more sheets: Fig 1LRMR, Fig 2A MAP, Fig 2B MAP bars, Fig 2C SBP, Fig 2D SBP bars, Fig 2E DBP, Fig 2F DBP bars, Fig 2G Heart rate, Fig 2H Heart rate bars, Fig 2I Activity, Fig 2J Activity bars, Fig 2K Actograms, Fig 2L Anticipatory activity, Fig 3A %relax ND, Fig 3B % relax HF, Fig 3C ACh relax, Fig 3D ACh EC50, Fig 3E % constric ND, Fig 3F %constric HF, Fig 3G PE AU …]
